# Supplementary material for: Contribution of the IdyllaTM System to Improving the Therapeutic Care of Patients with NSCLC through Early Screening of EGFR Mutations
Source: Curr Oncol. 2021 Nov 3;28(6):4432–45. doi: 10.3390/curroncol28060376 (PMC8628756; doi:10.3390/curroncol28060376)
Supplement: Supplementary file 1 [file curroncol-28-00376-s001.zip]

Archive with 1 entries (1 files):
- curroncol-1406705-SI.pdf
